# Supplementary material for: Gene Expression and Phenotypic Assessment of Egg Quality across Developmental Stages of Atlantic Cod throughout the Spawning Season
Source: Int J Mol Sci. 2024 Jul 8;25(13):7488. doi: 10.3390/ijms25137488 (PMC11242223; doi:10.3390/ijms25137488)
Supplement: Supplementary file 1 [file ijms-25-07488-s001.zip]

Archive with 1 entries (1 files):
- ijms-3020019-supplementary.pdf
